# Supplementary material for: New Species of Babinskaiidae (Insecta: Neuroptera) From the Mid‐Cretaceous of Myanmar and the Morphological Divergence of the Family Across the Cretaceous
Source: Ecol Evol. 2026 Mar 9;16(3):e73210. doi: 10.1002/ece3.73210 (PMC12971284; doi:10.1002/ece3.73210)
Supplement: Supplementary file 1 — File S1: ece373210‐sup‐0001‐DataS1.zip. [file ECE3-16-e73210-s001.zip]

Archive with 4 entries (4 files):
- ece373210-sup-0003-FileS3.csv
- ece373210-sup-0004-FileS4.xlsx
- ece373210-sup-0001-FileS1.doc
- ece373210-sup-0002-FileS2.nex
