# Supplementary material for: New Species of Babinskaiidae (Insecta: Neuroptera) From the Mid‐Cretaceous of Myanmar and the Morphological Divergence of the Family Across the Cretaceous
Source: Ecol Evol. 2026 Mar 9;16(3):e73210. doi: 10.1002/ece3.73210 (PMC12971284; doi:10.1002/ece3.73210)
Supplement: Supplementary file 1 — File S1: ece373210‐sup‐0001‐DataS1.zip. [file ECE3-16-e73210-s001.zip › ece373210-sup-0003-FileS3.csv]

Genus	Family	Locality
Paradoxoleon	Babinskaiidae	Myanmar
Neliana	Babinskaiidae	Brazil
Paraneliana	Babinskaiidae	Brazil
Parababinskaia	Babinskaiidae	Brazil, Myanmar
Babinskaia	Babinskaiidae	Brazil
Burmobabinskaia	Babinskaiidae	Myanmar
Electrobabinskaia	Babinskaiidae	Myanmar
Pseudobabinskaia	Babinskaiidae	Myanmar
Gigantobabinskaia	Babinskaiidae	Myanmar
Calobabinskaia	Babinskaiidae	Myanmar
Stenobabinskaia	Babinskaiidae	Myanmar
Xiaobabinskaia	Babinskaiidae	Myanmar
Pseudelectrobabinskaia	Babinskaiidae	Myanmar
