# Supplementary material for: New Species of Babinskaiidae (Insecta: Neuroptera) From the Mid‐Cretaceous of Myanmar and the Morphological Divergence of the Family Across the Cretaceous
Source: Ecol Evol. 2026 Mar 9;16(3):e73210. doi: 10.1002/ece3.73210 (PMC12971284; doi:10.1002/ece3.73210)
Supplement: Supplementary file 1 — File S1: ece373210‐sup‐0001‐DataS1.zip. [file ECE3-16-e73210-s001.zip › ece373210-sup-0004-FileS4.xlsx]

## Sheet: Body-FW_Length
Genera	Body_Length	FW_Length
Paradoxoleon
Paradoxoleon chenruii Lu, Xu & Liu, 2022	7.9	15.1
Neliana	10.1	11.85
Neliana maculata (Martins-Neto & Vulcano, 1989)	10.1	12.7
Neliana impolluta Martins-Neto, 1997	not preserved	11
Paraneliana
Paraneliana sennlaubi Jouault & Nel, 2021	9	9.5	estimated
Parababinskaia	12.7	11.8-11.9
Parababinskaia elegans Makarkin, Heads & Wedmann, 2017	11.3	12.0-12.3
Parababinskaia makarkini Hu et al., 2018	11.2	11.11
Parababinskaia douteaui Ngô-Muller et al., 2020	12.6	10.2
Parababinskaia weijie sp. nov.	16	14
Babinskaia	11.3	10.75
Babinskaia formosa Martins-Neto & Vulcano, 1989	9	9.7
Babinskaia pulchra Martins-Neto & Vulcano, 1989	13.6	11.8	inferred from martins-Neto, 1989 (II)
Burmobabinskaia	9.2	13.1
Burmobabinskaia tenuis Lu, Zhang & Liu, 2017	10.4	13	estimated
Burmobabinskaia jiaxiaoae sp. nov.	8	13.4
Electrobabinskaia
Electrobabinskaia burmana Lu, Zhang & Liu, 2017	10	10
Pseudobabinskaia
Pseudobabinskaia martinsnetoi (Lu, Zhang & Liu, 2017)	9	9
Gigantobabinskaia
Gigantobabinskaia godunkoi Makarkin & Staniczek, 2019	21	22
Calobabinskaia
Calobabinskaia xiai Lu, Wang & Liu, 2021	25.63	22.28
Stenobabinskaia
Stenobabinskaia punctata Lu, Wang & Liu, 2021	23.09	20.07
Xiaobabinskaia
Xiaobabinskaia lepidotricha Lu, Wang & Liu, 2021	10.76	15.48
Pseudelectrobabinskaia	9.04	10.4
Pseudelectrobabinskaia neli (Jouault 2022)	9.2	11.34
Pseudelectrobabinskaia suae Pu et al., 2025	7.83	10.64
Pseudelectrobabinskaia confuse Pu et al., 2025	10.08	9.12
Microbabinskaia
Microbabinskaia delicatula Pu et al., 2025	6.58	8.8
Pseudoneliana
Pseudoneliana makarkini Huang, André & Dany, 2019	6.9
Baisonelia			not preserved

## Sheet: Body_length
Genera	Body_Length
Babinskaia	11.3
Neliana	10.1
Paraneliana	9
Pseudoneliana	6.9
Parababinskaia	12.7
Burmobabinskaia	9.2
Electrobabinskaia	10
Pseudobabinskaia	9
Paradoxoleon	7.9
Gigantobabinskaia	21
Calobabinskaia	25.63
Stenobabinskaia	23.09
Xiaobabinskaia	10.76
Pseudelectrobabinskaia	9.04
Microbabinskaia	6.58

## Sheet: PCO1_PCO2_correlation.xlsb
	PCoA1	PCoA2	Body_Length	FW_Length
Paradoxoleon	0.003678	-0.0198944	7.9	15.1
Neliana	0.0724804	0.127127	10.1	11.85
Paraneliana	0.103627	0.183992	9	9.5
Parababinskaia	0.01304	0.0531001	12.7	11.8
Babinskaia	0.0788431	0.15864	11.3	10.75
Burmobabinskaia	0.106508	-0.123713	9.2	13.1
Electrobabinskaia	0.0984786	-0.102668	10	10
Pseudobabinskaia	0.0736147	0.0416531	9	9
Gigantobabinskaia	0.187752	-0.103262	21	22
Calobabinskaia	-0.410549	0.0707023	25.63	22.28
Stenobabinskaia	-0.406777	-0.0860919	23.09	20.07
Xiaobabinskaia	0.0245721	-0.103812	10.76	15.48
Pseudelectrobabinskaia	0.0547326	-0.0957738	9.04	10.4
