# Supplementary material for: New Species of Babinskaiidae (Insecta: Neuroptera) From the Mid‐Cretaceous of Myanmar and the Morphological Divergence of the Family Across the Cretaceous
Source: Ecol Evol. 2026 Mar 9;16(3):e73210. doi: 10.1002/ece3.73210 (PMC12971284; doi:10.1002/ece3.73210)
Supplement: Supplementary file 1 — File S1: ece373210‐sup‐0001‐DataS1.zip. [file ECE3-16-e73210-s001.zip › ece373210-sup-0002-FileS2.nex]

#NEXUS
[written Wed Feb 04 13:04:31 GMT 2026 by Mesquite  version 2.75 (build 564) at IT085001/172.17.168.171]

BEGIN TAXA;
	TITLE Taxa;
	DIMENSIONS NTAX=47;
	TAXLABELS
		Gumilla Ithone Balmes Nesydrion Nymphes Norfolius Osmylops Liminympha Cratosmylus Araripenymphes Paradoxoleon Neliana Paraneliana Parababinskaia Babinskaia Burmobabinskaia Electrobabinskaia Pseudobabinskaia Gigantobabinskaia Calobabinskaia Stenobabinskaia Xiaobabinskaia Pseudelectrobabinskaia Roesleriana Pastranaia Choromyrmeleon Caririneura Cratoneura Cratopteryx Paracaririneura Araripeneura Caldasia Cratoalloneura Allopteroneura Phylloleon Burmaneura Nanoleon Bleyeria Blittersdorffia Pseudonymphes Palpares Stilbopteryx Myrmeleon Guyiling Baisopardus Parapalaeoleon Paraneurastenyx 
	;

END;


BEGIN CHARACTERS;
	TITLE  Character_Matrix;
	LINK TAXA = Taxa;
	DIMENSIONS  NCHAR=54;
	FORMAT DATATYPE = STANDARD GAP = - MISSING = ? SYMBOLS = "  0 1 2 3 4";
	CHARSTATELABELS 
		1 antennae /  filiform slightly_dilated strongly_dilated, 2 Head_with_prolonged_rostrum /  absent present, 3 Head_with_prothorax /  short slightly_elongate, 4 trichosors /  present absent, 5 FW_nygmata /  present absent, 6 FW_shape /  distally_not_strongly_narrowed distally_strongly_narrowed, 7 'FW length: width' /  2.0_times_as_long_as_wide slightly_longer_than_broad at_least_3.0_times_as_long_as_wide, 8 Crossveins /  normal dense, 9 FW_costal_space /  not_strongly_narrowed_basally strongly_narrowed_basally, 10 FW_Costal_crossveins /  basally_simple basally_forked, 11 FW_humeral_veinet /  simple recurrent_and_branched, 12 FW_Sc_and_RA /  not_fused_distally fused_distally triplica, 13 FW_ScP_and_RA_terminating /  anteriad_wing_apex at_or_posteriad_wing_apex, 14 Thyridiate /  absent present, 15 FW_ps /  absent 'present, 1' 'present, more than 2' 'present, at least 10', 16 'FW RP+MA' /  wing_base slightly_distad distinctly_distad, 17 FW_prehypostigmal_cell /  rectangular trapezoidal, 18 FW_hc /  short long, 19 FW_intraradial_cell /  short long, 20 FW_radial_space /  without_Banksian_line with_a_Banksian_line, 21 FW_crossveins_in_radial_space /  developed absent_on_distal_half slightly_reduced, 22 'FW MA to RP1: RP1 to RP2' /  1 2, 23 FW_MA /  dichotomously_branched_or_simple pectinately_branched, 24 FW_MP /  deeply_forked shallowly_forked single, 25 FW_MP1_terminating /  middle_of_apex_margin near_wing_apex, 26 FW_MP1_branches /  not_pectinate pectinate, 27 Oblique_vein /  absent present, 28 FW_CuA_branches /  '1-4' '5-9' '10-', 29 FW_CuA_branched /  'at distal 1/3' near_midpoint, 30 FW_CuA_branching_area /  not_triangular subtriangular, 31 FW_CuA /  not_forked forked, 32 FW_CuA2 /  long short, 33 FW_CuA2 /  bifurcated 'pectinated, 3-4' 'pectinated, 6' simple_or_shallowly_forked, 34 FW_MP_and_CuA /  not_close close, 35 FW_CuA2_origin /  'distad origin of RP+MA' 'proximad origin of RP+MA', 36 FW_CuP /  short 'long, not proximal 1/3' 'long, near midpoint' 'extremely long, posteriad midpoint', 37 FW_CuP /  straight zigzagged, 38 FW_CuP /  not_fused_with_A1_distally fused_with_A1_distally, 39 FW_A1 /  shallowly_forked deeply_forked pectinate simple, 40 HW /  not_strongly_tapering_distad tapering_distad, 41 HW /  not_narrowed slightly_narrowed strongly_narrowed, 42 HW /  not_strongly_elongated slightly_elongated strongly_elongated, 43 HW_costal_space /  narrower_than_FW_costal_space wider_than_FW_costal_space, 44 HW_costal_margin /  straight arched, 45 'HW RP+MA origin' /  basad slightly_distad distinctly_distad, 46 HW_ps /  absent 'present, 1' 'present, at least 2', 47 'HW 1r-m' /  sigmoid straight_or_reduced, 48 HW_A2_and_A3 /  preserved reduced, 49 tibial_spur /  not_prolonged prolonged, 50 Foreleg_arolium /  single bibled, 51 Male_gx9 /  basally_external basally_internal, 52 Male_gx9_and_gx11 /  separate forming_a_complex, 53 Female_trichobothria /  rosette absent, 54 Female_S6 /  not_elongated apparently_elongated ; 
	MATRIX
	Gumilla                 0000002000010000010000000-0000100001102000000010000000
	Ithone                  0000000001100000010000000-0111003001001000000000001000
	Balmes                  0000001001120000010020000-0100013001001000000010001000
	Nesydrion               0010102000011100010000000-0000010001000000000210011000
	Nymphes                 00101020000111000100010(01)0-0111013001000000000010011000
	Norfolius               0010102000011100010000000-0000010002002000000010011000
	Osmylops                0010102000011100010000000-0000010002002000000010011000
	Liminympha              0?10102000111?00010000000-010001000210200000001???????
	Cratosmylus             ??00100000011021000010?00-0?10???001?1-000001211??????
	Araripenymphes          ??001020000110210?0010000-021001?01000300000121???????
	Paradoxoleon            000010200?011022010020000-000001300211300000221100????
	Neliana                 00001020000110220100200(12)010(12)100130111000000022110?????
	Paraneliana             ?00?10200001?0220100200201011001301110000000221???????
	Parababinskaia          000010200001102201002002110(12)10013001100000002211001?00
	Babinskaia              0000102000011022010020020101100130111000000022110?????
	Burmobabinskaia         000010200001102201002002110210013011103120002211001???
	Electrobabinskaia       000010200001102201002002110210013011103100002211001?01
	Pseudobabinskaia        00001020000110220100200211011001301110300000221100??01
	Gigantobabinskaia       0?001??0010??022?????0?2?10?1?01301110310000221100????
	Calobabinskaia          00001020000110321100210211011010000301-00000221?01????
	Stenobabinskaia         00001020000110321100110211021010000301-0000022110?1???
	Xiaobabinskaia          00001020000110220100100201021001300111-10000221100???0
	Pseudelectrobabinskaia  000010200001102201002002110(12)1001300110310000221100????
	Roesleriana             1101102000011001010000020012110031010??-2200001-001000
	Pastranaia              010110200001102101000002001111100101000-2200001-001000
	Choromyrmeleon          20011020000110010110000200111111000100300000101???????
	Caririneura             20011020000110011110001200011110011100211000221???????
	Cratoneura              2001112010011001111101120002110031110??10011101???????
	Cratopteryx             2001102000011001111000120011111001010??10000101???????
	Paracaririneura         200110200001100111000112000111100101003???????????????
	Araripeneura            20011020000110011110011200011110011100310000101???????
	Caldasia                200110200001100111100012000??????11????10011??????????
	Cratoalloneura          20011120100110011111011200111110011100010011101???????
	Allopteroneura          200111201001?0011111011200121110011100010011101?10????
	Phylloleon              200111201001100111000012001(12)111001010001(01)(01)11221010??10
	Burmaneura              20011?20000??001????0??20?01110130000030000011101?????
	Nanoleon                20011020000110110100000200011111000000300000111010??10
	Bleyeria                20011020000110010000000200111111100000000000101???????
	Blittersdorffia         200110200001100101000102001(12)1111100000000000101???????
	Pseudonymphes           20001020000110010100000(02)001(01)11111000002000001010??????
	Palpares                200110200001102101000002001211110110000000001210101110
	Stilbopteryx            200110200001102101000002001211110100000000001110101110
	Myrmeleon               200110200001102101000002001211110110000000001210101110
	Guyiling                100110?10001?0000?0101?20012111110000????000001?0?????
	Baisopardus             0001102100011000000101020012111120000030000000100?????
	Parapalaeoleon          00011021000110000001010200121111200000300?????????????
	Paraneurastenyx         ??01102000011000000100?2001211111000000???????????????

;

END;

BEGIN TAXA;
	TITLE Taxa2;
	DIMENSIONS NTAX=2;
	TAXLABELS
		taxon_1 taxon_2 
	;

END;


BEGIN ASSUMPTIONS;
	TYPESET * UNTITLED   =  unord:  1 -  54;

END;

BEGIN MESQUITECHARMODELS;
	ProbModelSet * UNTITLED   =  'Mk1 (est.)':  1 -  54;
END;

Begin MESQUITE;
		MESQUITESCRIPTVERSION 2;
		TITLE AUTO;
		tell ProjectCoordinator;
		timeSaved 1770210271780;
		getEmployee #mesquite.minimal.ManageTaxa.ManageTaxa;
		tell It;
			setID 0 4972699235891037672;
			tell It;
				setDefaultOrder  0 64 65 37 38 39 40 55 58 42 44 24 45 25 43 26 27 28 29 30 31 32 46 2 3 6 7 9 8 10 11 12 13 15 16 14 23 17 18 19 20 21 22 5 34 36 60;
				attachments ;
			endTell;
			setID 1 7758935365183155050;
		endTell;
		getEmployee #mesquite.charMatrices.ManageCharacters.ManageCharacters;
		tell It;
			setID 0 2070546128330609738;
			tell It;
				setDefaultOrder  80 23 53 1 171 3 34 35 20 38 30 33 144 27 16 110 5 42 8 6 57 50 9 131 51 82 126 123 105 2 114 45 100 24 12 47 46 204 68 14 48 22 17 20 21 15 176 41 25 26 161 162 163 164;
				attachments ;
			endTell;
			mqVersion 275;
			checksumv 0 3 2305415048 null  getNumChars 54 numChars 54 getNumTaxa 47 numTaxa 47   short true   bits 15   states 15   sumSquaresStatesOnly 9797.0 sumSquares 9797.0 longCompressibleToShort false usingShortMatrix true   NumFiles 1 NumMatrices 1;
			mqVersion;
		endTell;
		getWindow;
		tell It;
			suppress;
			setResourcesState false false 100;
			setPopoutState 300;
			setExplanationSize 0;
			setAnnotationSize 0;
			setFontIncAnnot 0;
			setFontIncExp 0;
			setSize 1720 593;
			setLocation -8 0;
			setFont SanSerif;
			setFontSize 10;
			getToolPalette;
			tell It;
			endTell;
			desuppress;
		endTell;
		getEmployee  #mesquite.charMatrices.BasicDataWindowCoord.BasicDataWindowCoord;
		tell It;
			showDataWindow #2070546128330609738 #mesquite.charMatrices.BasicDataWindowMaker.BasicDataWindowMaker;
			tell It;
				getWindow;
				tell It;
					getTable;
					tell It;
						rowNamesWidth 116;
					endTell;
					setExplanationSize 30;
					setAnnotationSize 20;
					setFontIncAnnot 0;
					setFontIncExp 0;
					setSize 1620 526;
					setLocation -8 0;
					setFont SanSerif;
					setFontSize 10;
					getToolPalette;
					tell It;
						setTool mesquite.charMatrices.BasicDataWindowMaker.BasicDataWindow.ibeam;
					endTell;
					setActive;
					setTool mesquite.charMatrices.BasicDataWindowMaker.BasicDataWindow.ibeam;
					colorCells  #mesquite.charMatrices.NoColor.NoColor;
					colorRowNames  #mesquite.charMatrices.TaxonGroupColor.TaxonGroupColor;
					colorColumnNames  #mesquite.charMatrices.CharGroupColor.CharGroupColor;
					colorText  #mesquite.charMatrices.NoColor.NoColor;
					setBackground White;
					toggleShowNames on;
					toggleShowTaxonNames on;
					toggleTight off;
					toggleThinRows off;
					toggleShowChanges on;
					toggleSeparateLines off;
					toggleShowStates on;
					toggleAutoWCharNames on;
					toggleAutoTaxonNames off;
					toggleShowDefaultCharNames off;
					toggleConstrainCW on;
					toggleBirdsEye off;
					toggleShowPaleGrid off;
					toggleShowPaleCellColors off;
					togglePaleInapplicable on;
					toggleShowBoldCellText off;
					toggleAllowAutosize on;
					toggleColorsPanel off;
					toggleDiagonal on;
					setDiagonalHeight 80;
					toggleLinkedScrolling on;
					toggleScrollLinkedTables off;
					getInfoPanel;
					tell It;
						btspOpen true;
						apOpen true;
						fpOpen true;
					endTell;
					toggleInfoPanel on;
				endTell;
				showWindow;
				getWindow;
				tell It;
					forceAutosize;
				endTell;
				getEmployee #mesquite.charMatrices.ColorByState.ColorByState;
				tell It;
					setStateLimit 9;
					toggleUniformMaximum on;
				endTell;
				getEmployee #mesquite.charMatrices.ColorCells.ColorCells;
				tell It;
					setColor Red;
					removeColor off;
				endTell;
				getEmployee #mesquite.categ.StateNamesStrip.StateNamesStrip;
				tell It;
					showStrip off;
				endTell;
				getEmployee #mesquite.charMatrices.AnnotPanel.AnnotPanel;
				tell It;
					togglePanel off;
				endTell;
				getEmployee #mesquite.charMatrices.CharReferenceStrip.CharReferenceStrip;
				tell It;
					showStrip off;
				endTell;
				getEmployee #mesquite.charMatrices.QuickKeySelector.QuickKeySelector;
				tell It;
					autotabOff;
				endTell;
				getEmployee #mesquite.charMatrices.SelSummaryStrip.SelSummaryStrip;
				tell It;
					showStrip off;
				endTell;
				getEmployee #mesquite.categ.SmallStateNamesEditor.SmallStateNamesEditor;
				tell It;
					panelOpen true;
				endTell;
			endTell;
		endTell;
		endTell;
end;
